# Supplementary material for: Surface Transformation of Spin-on-Carbon Film via Forming Carbon Iron Complex for Remarkably Enhanced Polishing Rate
Source: Nanomaterials (Basel). 2022 Mar 15;12(6):969. doi: 10.3390/nano12060969 (PMC8953943; doi:10.3390/nano12060969)
Supplement: Supplementary file 1 [file nanomaterials-12-00969-s001.zip]

Archive with 1 entries (1 files):
- nanomaterials-1620634-supplementary.pdf
